# Supplementary material for: A Pilot Study Evaluating the Impact of an Algorithm-Driven Protocol on Guideline-Concordant Antibiotic Prescribing in a Rural Primary Care Setting
Source: Pharmacy (Basel). 2025 Feb 19;13(1):30. doi: 10.3390/pharmacy13010030 (PMC11859786; doi:10.3390/pharmacy13010030)
Supplement: Supplementary file 1 [file pharmacy-13-00030-s001.zip]

Archive with 1 entries (1 files):
- pharmacy-3429175-supplementary.pdf
